# Supplementary material for: Optimization of Co-Culture Conditions for a Human Vascularized Adipose Tissue Model
Source: Bioengineering (Basel). 2020 Sep 17;7(3):114. doi: 10.3390/bioengineering7030114 (PMC7552791; doi:10.3390/bioengineering7030114)
Supplement: Supplementary file 1 [file bioengineering-07-00114-s001.zip]

Archive with 2 entries (2 files):
- Supplemental video_perfusion of microspheres through vasculature in the microtissue.avi
- Supplementary_bioengineering-920765.docx
